# Supplementary material for: Valvulogenesis of a living, innervated pulmonary root induced by an acellular scaffold
Source: Commun Biol. 2023 Oct 7;6:1017. doi: 10.1038/s42003-023-05383-z (PMC10560219; doi:10.1038/s42003-023-05383-z)
Supplement: Supplementary file 6 — Supplementary data [file 42003_2023_5383_MOESM6_ESM.xlsx]

## Sheet: Figure 1q
pore size bin (um)	image 1	image 2	image 3	image 4	image 5
0.4	91	79	54	74	97
0.8	19	15	10	19	24
1.2	7	3	3	3	2
1.6	3	0	1	0	0
2	1	0	0	0	0
2.4	1	0	0	0	0

## Sheet: Figure 1r
Medtronic Freestyle										HCCV
Time(ms)	AO(mmHg)	VE(mmHg)	Flow(ml/s)							Time(ms)	AO(mmHg)	VE(mmHg)	Flow(ml/s)
0	15.693	10.032	-12.54							0	15.499	10.31	-17.239
3	15.594	10.229	-11.753							3	15.405	10.258	-16.504
7	15.505	10.385	-13.38							7	15.332	10.404	-18.761
10	15.448	10.557	-13.643							10	15.259	10.685	-17.659
13	15.37	10.801	-13.485							13	15.129	10.903	-15.664
17	15.25	11.014	-11.543							17	14.999	11.142	-14.299
20	15.152	11.066	-11.858							20	14.895	11.376	-14.141
23	15.063	11.227	-11.123							23	14.802	11.538	-11.989
27	14.933	11.331	-11.438							27	14.713	11.647	-12.724
30	14.798	11.628	-10.703							30	14.599	11.813	-12.461
33	14.668	11.94	-11.963							33	14.474	12.11	-11.989
37	14.559	12.111	-10.913							37	14.386	12.499	-7.106
40	14.434	12.387	-9.653							40	14.302	12.785	-6.266
44	14.34	12.772	-7.08							44	14.25	13.04	-6.529
47	14.236	13.271	-6.818							47	14.188	13.493	-8.629
50	14.163	13.728	-4.98							50	14.146	14.127	-7.736
54	14.122	15.45	-3.931							54	14.084	15.453	-5.059
57	14.137	18.975	1.267							57	14.094	18.609	1.766
60	14.221	21.003	8.932							60	14.214	22.743	11.426
64	14.481	21.58	20.797							64	14.448	24.422	23.554
67	14.793	23.618	29.774							67	14.833	23.398	31.114
70	15.214	25.012	37.492							70	15.332	23.673	42.139
74	15.63	26.639	48.359							74	15.883	27.147	53.426
77	15.968	28.287	61.484							77	16.367	30.906	66.184
80	16.088	28.958	73.559							80	16.632	31.977	77.786
84	16.046	30.149	87.314							84	16.591	31.26	91.226
87	15.958	30.643	99.336							87	16.326	31.145	104.771
90	15.937	30.96	114.771							90	16.081	32.242	120.783
94	16.005	31.028	129.629							94	15.998	33.017	136.743
97	16.103	31.184	146.954							97	16.175	32.497	154.961
100	16.181	31.152	162.599							100	16.544	31.535	171.393
104	16.265	31.241	177.561							104	16.96	31.556	187.458
107	16.457	31.272	189.216							107	17.35	32.44	199.9
110	16.743	31.381	202.446							110	17.631	32.965	215.02
114	17.123	31.574	216.463							114	17.808	32.513	229.51
117	17.476	31.745	232.843							117	18	31.811	244.893
121	17.757	31.99	247.123							121	18.307	31.811	256.338
124	18.028	32.301	259.881							124	18.692	32.367	268.098
127	18.355	32.494	268.911							127	19.176	32.658	279.805
131	18.761	32.629	280.198							131	19.716	32.32	292.668
134	19.302	32.769	289.911							134	20.325	31.925	303.902
137	19.858	33.081	300.043							137	20.954	32.071	315.557
141	20.477	33.263	306.973							141	21.62	32.658	323.17
144	21.143	33.731	314.848							144	22.395	33.215	331.99
147	21.882	34.199	320.518							147	23.331	33.475	336.82
151	22.766	34.574	327.71							151	24.319	33.802	344.327
154	23.676	35.229	334.588							154	25.323	34.608	349.892
157	24.534	35.827	343.46							157	26.238	35.778	357.19
161	25.309	36.68	350.443							161	27.05	36.776	362.86
164	26.063	37.298	358.58							164	27.814	37.4	368.267
167	26.833	38.172	361.94							167	28.589	38.009	370.052
171	27.634	38.926	364.88							171	29.385	38.966	374.147
174	28.403	39.789	368.555							174	30.186	39.881	377.612
177	29.121	40.47	373.963							177	30.909	40.395	383.86
181	29.766	40.98	377.218							181	31.606	40.494	385.855
184	30.349	41.266	377.428							184	32.375	40.655	389.214
188	30.91	41.614	376.588							188	33.166	41.092	389.319
191	31.56	41.708	379.37							191	33.941	41.503	390.789
194	32.294	41.968	380.893							194	34.638	41.721	391.577
198	32.98	42.056	382.835							198	35.293	41.799	395.725
201	33.651	42.316	383.465							201	35.959	41.934	394.78
204	34.275	42.534	384.095							204	36.666	42.194	393.099
208	34.946	42.69	381.155							208	37.431	42.428	388.689
211	35.716	42.909	380.21							211	38.211	42.553	386.904
214	36.454	42.898	380.053							214	38.913	42.642	385.54
218	37.104	43.08	380							218	39.568	42.798	384.752
221	37.729	43.158	377.48							221	40.249	42.928	381.549
224	38.436	43.309	375.59							224	40.905	42.974	377.875
228	39.211	43.408	371.39							228	41.555	42.969	372.152
231	39.887	43.455	367.768							231	42.189	42.943	368.215
234	40.365	43.444	364.145							234	42.751	42.922	361.285
238	40.688	43.257	362.465							238	43.308	42.881	357.242
241	41	43.184	358.423							241	43.874	42.829	352.517
244	41.484	42.971	354.013							244	44.504	42.782	346.795
248	42.238	42.914	346.19							248	45.154	42.699	337.87
251	43.184	42.623	336.74							251	45.752	42.574	330.625
254	44.058	42.623	329.863							254	46.256	42.46	322.015
258	44.703	42.389	325.295							258	46.699	42.418	315.505
261	45.093	42.41	318.628							261	47.099	42.434	305.95
265	45.389	42.15	309.44							265	47.515	42.439	295.03
268	45.8	42.108	298.101							268	47.994	42.392	281.695
271	46.341	41.822	289.071							271	48.477	42.34	270.933
275	46.913	41.76	280.041							275	48.893	42.267	261.588
278	47.35	41.401	270.906							278	49.179	42.116	254.185
281	47.615	41.25	260.878							281	49.398	41.872	242.11
285	47.844	41	250.693							285	49.585	41.623	229.983
288	48.115	40.818	237.621							288	49.772	41.378	215.755
291	48.406	40.642	226.386							291	49.959	41.16	204.1
295	48.624	40.413	215.413							295	50.147	40.905	193.181
298	48.749	40.226	204.441							298	50.308	40.562	182.995
301	48.812	39.893	191.789							301	50.417	40.265	169.608
305	48.916	39.56	179.609							305	50.454	40.083	155.801
308	49.066	39.253	166.536							308	50.417	39.912	139.998
311	49.243	38.9	155.459							311	50.36	39.719	126.873
315	49.295	38.635	143.279							315	50.334	39.673	115.113
318	49.295	38.411	131.939							318	50.272	39.771	103.616
321	49.217	38.245	119.601							321	50.235	39.979	90.753
325	49.155	38.13	105.689							325	50.105	40.265	78.101
328	49.077	38.281	91.619							328	49.985	40.687	63.664
331	48.942	38.359	79.964							331	49.881	41.087	53.636
335	48.775	38.687	68.257							335	49.751	41.529	43.976
338	48.624	38.733	58.177							338	49.627	42.054	35.261
342	48.442	39.191	47.257							342	49.445	42.579	24.761
345	48.302	39.612	37.912							345	49.242	42.886	14.891
348	48.146	39.862	28.042							348	48.966	43.047	6.806
352	47.948	40.106	20.272							352	48.696	43.25	2.449
355	47.652	40.496	12.239							355	48.477	43.338	-1.961
358	47.345	40.766	6.359							358	48.332	43.063	-5.794
362	47.002	40.928	0.322							362	48.025	42.694	-10.624
365	46.679	41.011	-6.031							365	47.541	42.564	-13.511
368	46.357	41.063	-12.435							368	46.886	42.548	-18.709
372	46.06	41.084	-16.688							372	46.319	42.387	-22.751
375	45.712	40.829	-20.415							375	46.022	42.21	-27.109
378	45.327	40.673	-23.985							378	45.846	42.158	-31.676
382	44.932	40.195	-27.293							382	45.596	42.153	-36.926
385	44.583	39.664	-30.705							385	45.138	41.903	-42.071
388	44.339	38.661	-33.015							388	44.514	41.404	-47.636
392	44.188	37.278	-33.383							392	43.916	40.905	-51.153
395	44.198	34.766	-33.33							395	43.49	40.541	-53.778
398	44.396	31.23	-29.603							398	43.25	40.198	-54.408
402	44.609	27.071	-21.99							402	43.193	39.485	-58.136
405	44.63	23.176	-16.32							405	43.053	38.342	-62.388
408	44.412	19.874	-13.8							408	42.538	37.187	-64.331
412	43.949	16.9	-9.758							412	41.534	36.246	-65.696
415	43.221	14.592	-9.495							415	40.385	35.565	-66.168
419	42.321	12.605	-11.858							419	39.605	35.061	-67.533
422	41.296	10.796	-15.218							422	39.464	34.697	-72.048
425	40.381	8.971	-18.945							425	39.87	34.223	-76.773
429	39.684	7.38	-24.983							429	40.4	33.355	-81.603
432	39.372	6.007	-27.66							432	40.598	31.884	-82.023
435	39.408	4.775	-26.925							435	40.483	29.44	-80.553
439	39.601	3.839	-25.298							439	40.385	25.873	-75.618
442	39.752	3.423	-23.618							442	40.525	21.521	-69.423
445	39.877	3.293	-23.355							445	40.614	16.919	-64.226
449	39.923	3.444	-22.83							449	39.979	12.598	-60.498
452	39.856	3.802	-23.565							452	38.382	8.693	-54.198
455	39.642	4.229	-24.405							455	36.359	5.522	-47.478
459	39.19	4.463	-23.303							459	34.882	3.483	-42.386
462	38.576	4.848	-21.885							462	34.617	2.495	-40.338
465	37.874	5.118	-23.46							465	35.402	1.975	-37.346
469	37.255	5.336	-25.14							469	36.437	1.523	-34.459
472	36.865	5.575	-25.193							472	36.957	1.445	-31.099
475	36.626	5.835	-23.985							475	36.666	2.048	-27.371
479	36.47	5.872	-23.933							479	35.881	3.187	-24.431
482	36.366	6.09	-24.3							482	35.085	4.248	-24.484
485	36.293	6.012	-24.3							485	34.607	4.716	-25.691
489	36.22	6.106	-25.718							489	34.362	4.944	-28.211
492	36.194	6.064	-24.983							492	34.211	5.298	-27.844
496	36.069	6.293	-23.933							496	34.024	5.745	-25.324
499	35.83	6.402	-22.41							499	33.8	6.021	-23.591
502	35.43	6.527	-21.413							502	33.613	6.062	-22.646
506	34.998	6.605	-23.985							506	33.447	6.042	-22.909
509	34.577	6.678	-24.563							509	33.28	6.125	-23.381
512	34.239	6.688	-23.723							512	33.015	6.213	-23.171
516	33.916	6.532	-22.253							516	32.667	6.38	-21.649
519	33.656	6.652	-21.15							519	32.339	6.572	-21.649
522	33.433	6.667	-21.833							522	32.069	6.692	-22.489
526	33.24	6.615	-22.2							526	31.881	6.769	-24.011
529	33.069	6.61	-21.518							529	31.715	6.92	-24.589
532	32.933	6.589	-22.41							532	31.574	7.04	-24.221
536	32.793	6.569	-21.78							536	31.387	7.055	-22.489
539	32.627	6.678	-19.995							539	31.117	6.962	-22.331
542	32.387	6.61	-19.26							542	30.779	6.915	-24.116
546	32.127	6.563	-19.785							546	30.498	7.081	-25.796
549	31.815	6.631	-21.15							549	30.269	7.3	-27.004
552	31.482	6.667	-22.095							552	30.108	7.409	-24.851
556	31.181	6.86	-20.205							556	29.947	7.425	-24.379
559	30.915	6.912	-18.473							559	29.754	7.409	-23.959
563	30.702	6.86	-17.528							563	29.51	7.435	-23.854
566	30.473	6.943	-18.525							566	29.26	7.539	-25.271
569	30.25	7.198	-20.415							569	29.016	7.653	-26.321
573	30.073	7.364	-21.413							573	28.792	7.529	-26.374
576	29.896	7.26	-19.733							576	28.62	7.456	-24.274
579	29.714	7.115	-19.365							579	28.397	7.679	-24.851
583	29.522	7.094	-20.835							583	28.178	7.939	-26.269
586	29.293	6.948	-21.938							586	27.96	7.872	-27.424
589	29.048	7.037	-22.463							589	27.752	7.664	-27.476
593	28.809	6.907	-21.885							593	27.539	7.575	-26.846
596	28.601	6.953	-20.415							596	27.372	7.461	-23.801
599	28.393	6.875	-20.783							599	27.169	7.237	-23.119
603	28.164	6.745	-21.203							603	26.961	7.191	-24.536
606	27.925	6.777	-21.57							606	26.79	7.419	-26.741
609	27.707	6.787	-22.725							609	26.561	7.627	-25.954
613	27.488	6.964	-23.828							613	26.358	7.607	-24.799
616	27.296	7.005	-20.258							616	26.155	7.575	-22.909
619	27.114	6.995	-17.37							619	25.937	7.659	-23.014
623	26.916	7.167	-16.373							623	25.723	7.872	-23.539
626	26.718	7.265	-17.738							626	25.547	8.101	-24.431
629	26.531	7.39	-19.628							629	25.375	8.199	-25.744
633	26.333	7.619	-19.89							633	25.219	8.033	-25.534
636	26.146	7.635	-18.105							636	25.001	7.783	-23.066
640	25.949	7.499	-18.578							640	24.808	7.851	-24.169
643	25.746	7.567	-17.738							643	24.621	8.257	-24.326
646	25.533	7.614	-18.158							646	24.465	8.636	-24.326
650	25.33	7.499	-18.945							650	24.309	8.761	-24.484
653	25.122	7.65	-19.26							653	24.101	8.662	-23.591
656	24.934	7.577	-18.473							656	23.934	8.439	-21.439
660	24.752	7.687	-16.845							660	23.726	8.231	-23.171
663	24.576	7.468	-16.688							663	23.539	8.142	-25.639
666	24.383	7.546	-19.68							666	23.373	8.09	-27.004
670	24.186	7.421	-20.363							670	23.196	7.986	-26.584
673	24.03	7.468	-21.57							673	23.019	7.903	-24.536
676	23.847	7.775	-18.473							676	22.863	8.049	-21.701
680	23.671	7.931	-17.265							680	22.723	8.319	-22.174
683	23.489	7.978	-17.213							683	22.572	8.475	-23.329
686	23.312	7.832	-17.213							686	22.353	8.506	-24.799
690	23.119	7.77	-18.578							690	22.213	8.48	-23.696
693	22.974	7.759	-20.573							693	22.026	8.548	-22.436
696	22.807	7.655	-17.265							696	21.864	8.537	-20.284
700	22.625	7.728	-16.058							700	21.708	8.475	-21.071
703	22.448	7.775	-16.845							703	21.573	8.428	-22.016
706	22.24	7.848	-18.945							706	21.396	8.485	-22.541
710	22.11	7.78	-20.048							710	21.24	8.485	-20.756
713	21.928	7.952	-19.785							713	21.058	8.376	-20.966
717	21.757	8.144	-18.315							717	20.913	8.366	-18.814
720	21.632	8.16	-17.318							720	20.772	8.532	-18.551
723	21.481	8.18	-16.478							723	20.606	8.745	-19.654
727	21.315	8.279	-18.368							727	20.471	8.839	-20.861
730	21.122	8.414	-18.578							730	20.33	8.803	-19.024
733	20.961	8.602	-18.63							733	20.174	8.948	-18.446
737	20.81	8.57	-17.528							737	20.023	9.348	-17.659
740	20.649	8.841	-16.425							740	19.847	9.536	-17.291
743	20.477	8.742	-14.378							743	19.696	9.172	-16.976
747	20.337	8.992	-16.793							747	19.566	8.745	-19.234
750	20.155	9.304	-15.953							750	19.446	8.823	-18.814
753	20.004	9.215	-14.483							753	19.295	9.473	-18.079
757	19.869	9.278	-12.645							757	19.144	9.998	-15.559
760	19.713	9.298	-11.91							760	19.025	10.128	-15.401
763	19.562	9.382	-10.913							763	18.895	10.045	-16.766
767	19.427	9.335	-12.068							767	18.734	9.983	-19.811
770	19.297	9.33	-12.225							770	18.604	9.848	-18.499
773	19.162	9.382	-12.75							773	18.479	9.728	-16.976
777	19	9.387	-12.278							777	18.343	9.655	-15.296
780	18.813	9.356	-13.853							780	18.193	9.707	-15.664
783	18.647	9.236	-14.063							783	18.011	9.816	-15.401
787	18.496	9.413	-14.798							787	17.891	9.915	-18.026
790	18.35	9.278	-14.64							790	17.735	10.03	-19.391
794	18.251	9.683	-14.64							794	17.641	9.962	-19.024
797	18.142	9.798	-11.7							797	17.511	9.837	-15.821
800	18.028	9.808	-11.07							800	17.392	9.79	-15.086
804	17.898	9.933	-10.02							804	17.293	9.941	-14.141
807	17.757	9.959	-11.963							807	17.168	10.113	-14.299
810	17.643	10.224	-13.013							810	17.048	10.128	-14.351
814	17.518	10.302	-13.223							814	16.95	10.087	-13.826
817	17.414	10.557	-11.018							817	16.799	10.196	-11.621
820	17.263	10.619	-10.703							820	16.653	10.565	-12.094
824	17.112	10.65	-9.495							824	16.539	10.95	-12.199
827	16.941	10.739	-9.705							827	16.44	11.132	-14.824
830	16.806	10.655	-8.655							830	16.326	11.049	-14.456
834	16.681	10.578	-9.863							834	16.201	10.929	-14.456
837	16.53	10.614	-8.235							837	16.065	10.934	-11.726
840	16.384	10.458	-8.288							840	15.92	10.929	-13.039
844	16.213	10.401	-9.39							844	15.821	10.778	-13.564
847	16.088	10.38	-11.805							847	15.67	10.576	-16.346
850	15.968	10.354	-12.803							850	15.577	10.487	-17.029
854	15.854	10.328	-14.01							854	15.488	10.487	-15.716

## Sheet: Figure 1s
Medtronic Freestyle							HCCV
Time (s)	Total area (cm2)	cusp 1 area (red)(cm2)	cusp 2 area (green)(cm2)	cusp 3 area (blue)(cm2)			Time (s)	Total area(cm2)	cusp 1 area (red)(cm2)	cusp 2 area (green)(cm2)	cusp 3 area (blue)(cm2)
0.2	0.00286681	0.0549706	0	0.00806344			0.28125	0.00676631	0.0048446	0.00895939	0
0.202083	0.0439645	0.0549706	0.0379334	0.0215401			0.283333	0.0143542	0.0135062	0.0211186	0
0.204167	0.00497182	0	0	0.0139841			0.285417	0.0249387	0.0262783	0.0358376	0
0.20625	0.100739	0.146771	0.0579442	0.0791119			0.2875	0.0447543	0.0475651	0.0716751	0
0.208333	0.274492	0.30972	0.0941956	0.402495			0.289583	0.0922151	0.0899921	0.160309	0.00053403
0.210417	0.367834	0.441021	0.113742	0.550005			0.291667	0.19081	0.188939	0.317098	0.0249214
0.2125	0.452836	0.587871	0.143265	0.654323			0.29375	0.356391	0.380521	0.512925	0.160743
0.214583	0.619633	0.838694	0.238041	0.850552			0.295833	0.588041	0.666646	0.758028	0.383968
0.216667	0.802949	1.09886	0.300741	1.12409			0.297917	0.859708	1.02544	1.00681	0.649025
0.21875	0.898776	1.32024	0.297957	1.2381			0.3	1.17038	1.41727	1.27623	0.991872
0.220833	0.980631	1.49269	0.308688	1.33673			0.302083	1.47177	1.75492	1.51318	1.4045
0.222917	1.0833	1.61716	0.402245	1.44612			0.304167	1.71898	2.02034	1.68884	1.79256
0.225	1.20917	1.73393	0.569814	1.55004			0.30625	1.9516	2.23674	1.87699	2.1735
0.227083	1.34915	1.82173	0.803621	1.64511			0.308333	2.20007	2.50128	2.0621	2.56085
0.229167	1.47284	1.88651	1.04688	1.70838			0.310417	2.45182	2.78785	2.27184	2.90655
0.23125	1.59674	1.94494	1.29525	1.77153			0.3125	2.69579	3.07015	2.52239	3.18282
0.233333	1.71582	1.98813	1.53949	1.83638			0.314583	2.89956	3.31209	2.79037	3.33858
0.235417	1.79541	1.99104	1.70323	1.89908			0.316667	3.03981	3.46477	3.03627	3.39501
0.2375	1.86894	2.03533	1.80503	1.97458			0.31875	3.09791	3.48723	3.23418	3.36154
0.239583	1.91337	2.03862	1.86251	2.04106			0.320833	3.13188	3.47137	3.40745	3.31419
0.241667	1.95597	2.04279	1.9215	2.10236			0.322917	3.19061	3.47754	3.5796	3.33093
0.24375	1.97363	2.02912	1.96053	2.1283			0.325	3.23033	3.47578	3.71095	3.33342
0.245833	1.99145	2.02245	2.00096	2.14843			0.327083	3.26484	3.47622	3.81558	3.34303
0.247917	2.01876	2.02802	2.05247	2.17194			0.329167	3.27847	3.47358	3.8759	3.32683
0.25	2.0276	2.01114	2.08582	2.1769			0.33125	3.28335	3.47196	3.89077	3.33306
0.252083	2.03624	2.00187	2.11882	2.17594			0.333333	3.27112	3.45978	3.88181	3.3133
0.254167	2.04721	2.00258	2.14875	2.17702			0.335417	3.25928	3.44745	3.87046	3.29746
0.25625	2.0457	1.98412	2.16627	2.16935			0.3375	3.26735	3.45288	3.88213	3.30743
0.258333	2.04999	1.98632	2.18929	2.15751			0.339583	3.26793	3.45141	3.88549	3.30778
0.260417	2.05063	1.98475	2.20379	2.14634			0.341667	3.26073	3.44745	3.87526	3.29764
0.2625	2.04719	1.98711	2.206	2.13275			0.34375	3.25783	3.44289	3.87142	3.29675
0.264583	2.03548	1.97729	2.19637	2.11668			0.345833	3.26586	3.45156	3.87862	3.30761
0.266667	2.0286	1.98805	2.18703	2.09835			0.347917	3.26508	3.44935	3.88229	3.30316
0.26875	2.00693	1.96371	2.1654	2.07591			0.35	3.26416	3.45097	3.87798	3.30244
0.270833	2.00328	1.96434	2.1665	2.06458			0.352083	3.25856	3.44143	3.87382	3.29835
0.272917	1.99913	1.97651	2.15351	2.0564			0.354167	3.27098	3.4542	3.88869	3.3117
0.275	1.9874	1.96269	2.1317	2.05482			0.35625	3.25315	3.43614	3.86582	3.29372
0.277083	1.99402	1.96614	2.13727	2.06548			0.358333	3.26122	3.44436	3.87862	3.29942
0.279167	1.98448	1.95523	2.12247	2.06103			0.360417	3.26716	3.45112	3.88389	3.30707
0.28125	1.98354	1.95735	2.1299	2.0498			0.3625	3.26832	3.4495	3.88709	3.30939
0.283333	1.9752	1.93905	2.12184	2.04749			0.364583	3.26387	3.44803	3.87798	3.30529
0.285417	1.97064	1.93842	2.11343	2.04355			0.366667	3.26402	3.44598	3.88357	3.30191
0.2875	1.96475	1.92939	2.11198	2.03497			0.36875	3.26634	3.44935	3.88373	3.30636
0.289583	1.96162	1.92107	2.12358	2.0211			0.370833	3.26711	3.44789	3.88677	3.30761
0.291667	1.95665	1.9085	2.12387	2.0158			0.372917	3.29345	3.47475	3.91941	3.33484
0.29375	1.95589	1.91148	2.12897	2.00684			0.375	3.29075	3.4749	3.91125	3.33395
0.295833	1.95589	1.91164	2.12793	2.00768			0.377083	3.27746	3.4611	3.89541	3.32007
0.297917	1.97004	1.90819	2.13663	2.04168			0.379167	3.26102	3.44187	3.8775	3.3028
0.3	1.98879	1.90481	2.16139	2.07275			0.38125	3.282	3.46477	3.90021	3.32665
0.302083	2.00104	1.88926	2.19034	2.09023			0.383333	3.27021	3.45229	3.88949	3.31063
0.304167	1.97959	1.8317	2.18958	2.07202			0.385417	3.26731	3.44921	3.88725	3.30618
0.30625	1.95539	1.79526	2.18541	2.03419			0.3875	3.26402	3.44803	3.88038	3.30333
0.308333	1.96357	1.88581	2.18007	1.99736			0.389583	3.27209	3.45493	3.89029	3.3133
0.310417	1.95034	1.88047	2.17723	1.96669			0.391667	3.26508	3.44965	3.88022	3.30494
0.3125	1.93815	1.8306	2.18025	1.96522			0.39375	3.27547	3.45757	3.89685	3.3149
0.314583	1.95735	1.81631	2.18436	2.02561			0.395833	3.266	3.44715	3.88453	3.30689
0.316667	1.99851	1.86075	2.20292	2.09142			0.397917	3.2776	3.46154	3.89781	3.3174
0.31875	2.01535	1.89374	2.21655	2.10185			0.4	3.26247	3.44671	3.87878	3.3012
0.320833	2.00527	1.89586	2.20803	2.08031			0.402083	3.26972	3.45346	3.88581	3.31152
0.322917	1.9754	1.87842	2.18419	2.03199			0.404167	3.26576	3.45126	3.88277	3.30298
0.325	1.92341	1.81411	2.16441	1.95107			0.40625	3.28258	3.46242	3.90453	3.32648
0.327083	1.88965	1.7505	2.15003	1.91583			0.408333	3.28606	3.4702	3.90677	3.32737
0.329167	1.90627	1.82762	2.15432	1.90308			0.410417	3.27779	3.45816	3.89893	3.32078
0.33125	1.97786	1.89656	2.17067	2.03903			0.4125	3.26938	3.44921	3.88885	3.3117
0.333333	2.00964	1.91164	2.202	2.08702			0.414583	3.269	3.45053	3.88661	3.31134
0.335417	2.01786	1.90402	2.21748	2.10067			0.416667	3.2717	3.45141	3.89061	3.31579
0.3375	1.99522	1.86759	2.21609	2.06447			0.41875	3.26789	3.44994	3.88645	3.30814
0.339583	1.95539	1.85534	2.17711	1.99917			0.420833	3.27828	3.46169	3.89605	3.32113
0.341667	1.91251	1.86013	2.11882	1.93173			0.422917	3.27717	3.45699	3.89925	3.31918
0.34375	1.89148	1.86869	2.07729	1.90686			0.425	3.27248	3.45317	3.89109	3.31597
0.345833	1.88256	1.87944	2.06958	1.88154			0.427083	3.26822	3.4517	3.88613	3.30778
0.347917	1.92919	1.85879	2.10032	1.99765			0.429167	3.27054	3.45229	3.89029	3.31081
0.35	1.9609	1.83806	2.11847	2.08403			0.43125	3.26774	3.44921	3.88645	3.30867
0.352083	1.97487	1.81309	2.15246	2.10828			0.433333	3.26793	3.45009	3.88581	3.30921
0.354167	1.98394	1.81269	2.17897	2.10828			0.435417	3.27562	3.45787	3.89253	3.32042
0.35625	1.97167	1.82659	2.18709	2.05595			0.4375	3.27344	3.45464	3.89157	3.3174
0.358333	1.93273	1.82447	2.17972	1.95513			0.439583	3.27721	3.45875	3.89461	3.32238
0.360417	1.88464	1.81458	2.15629	1.84968			0.441667	3.26967	3.4539	3.88597	3.31045
0.3625	1.84617	1.83979	2.11331	1.76516			0.44375	3.26803	3.45332	3.88213	3.30956
0.364583	1.89677	1.84772	2.10049	1.91425			0.445833	3.26721	3.45258	3.88341	3.30583
0.366667	1.96299	1.8639	2.10641	2.08313			0.447917	3.27746	3.46433	3.89477	3.31668
0.36875	1.97546	1.84701	2.12584	2.11149			0.45	3.27441	3.46124	3.89077	3.31348
0.370833	1.98724	1.83405	2.15264	2.1279			0.452083	3.27886	3.46859	3.89365	3.31775
0.372917	1.98492	1.82722	2.14939	2.12942			0.454167	3.27586	3.46594	3.89109	3.31295
0.375	1.97652	1.82479	2.15037	2.10659			0.45625	3.29413	3.47901	3.91269	3.33965
0.377083	1.96349	1.81741	2.1567	2.06909			0.458333	3.28964	3.47548	3.90613	3.33502
0.379167	1.94045	1.79196	2.15478	2.02449			0.460417	3.27262	3.46242	3.88261	3.31508
0.38125	1.91762	1.7721	2.14463	1.98434			0.4625	3.27963	3.46961	3.89269	3.32078
0.383333	1.90531	1.76628	2.12839	1.96968			0.464583	3.27755	3.4658	3.89269	3.31775
0.385417	1.90627	1.75906	2.12288	1.98293			0.466667	3.2821	3.46976	3.89381	3.32808
0.3875	1.9263	1.74579	2.14637	2.02607			0.46875	3.2792	3.46638	3.89237	3.32309
0.389583	1.94895	1.73731	2.15739	2.08516			0.470833	3.27272	3.45772	3.88693	3.31633
0.391667	1.97578	1.74877	2.15635	2.15345			0.472917	3.27446	3.45288	3.89605	3.31846
0.39375	1.98897	1.74964	2.15525	2.19077			0.475	3.31709	3.49163	3.94373	3.37258
0.395833	1.98931	1.7494	2.16975	2.17786			0.477083	3.31163	3.48062	3.94069	3.37044
0.397917	1.97269	1.73244	2.18094	2.13236			0.479167	3.31375	3.47534	3.94805	3.37596
0.4	1.95697	1.69796	2.19828	2.0961			0.48125	3.30989	3.47255	3.94341	3.37062
0.402083	1.92802	1.63043	2.20617	2.05556			0.483333	3.30848	3.46183	3.94661	3.37383
0.404167	1.91132	1.58095	2.21563	2.03497			0.485417	3.3139	3.46638	3.95541	3.37863
0.40625	1.91898	1.61896	2.22038	2.0246			0.4875	3.30829	3.45434	3.94885	3.38077
0.408333	1.94031	1.68972	2.23326	2.02116			0.489583	3.30433	3.45112	3.94133	3.37828
0.410417	1.9424	1.71924	2.22056	2.01811			0.491667	3.29582	3.43996	3.93269	3.37044
0.4125	1.93608	1.71744	2.20026	2.0215			0.49375	3.29075	3.42953	3.92565	3.37187
0.414583	1.92786	1.68045	2.18077	2.04377			0.495833	3.28582	3.42498	3.91701	3.36457
0.416667	1.91696	1.63388	2.1596	2.067			0.497917	3.28451	3.42425	3.91333	3.35834
0.41875	1.8921	1.55975	2.13025	2.07901			0.5	3.26934	3.41544	3.89077	3.33965
0.420833	1.87832	1.52512	2.10826	2.0864			0.502083	3.23405	3.38549	3.84726	3.29871
0.422917	1.87468	1.53729	2.08791	2.08713			0.504167	3.2096	3.37199	3.8127	3.26755
0.425	1.87863	1.5537	2.08611	2.08832			0.50625	3.17451	3.34586	3.75622	3.23355
0.427083	1.87674	1.54852	2.08164	2.09102			0.508333	3.13159	3.30754	3.70871	3.17445
0.429167	1.86205	1.50604	2.07555	2.08595			0.510417	3.08317	3.25762	3.66855	3.10094
0.43125	1.83458	1.41612	2.06227	2.0864			0.5125	3.03295	3.20595	3.61975	3.03329
0.433333	1.81656	1.33147	2.06702	2.09187			0.514583	2.97437	3.15148	3.5636	2.94571
0.435417	1.79647	1.26377	2.06296	2.08787			0.516667	2.91652	3.09907	3.50296	2.86365
0.4375	1.78581	1.22231	2.05757	2.09277			0.51875	2.85239	3.04006	3.43529	2.77464
0.439583	1.77901	1.21108	2.05444	2.08482			0.520833	2.78352	2.974	3.36297	2.68208
0.441667	1.77295	1.19883	2.05954	2.0718			0.522917	2.71455	2.90823	3.28986	2.59023
0.44375	1.76532	1.16231	2.06592	2.07039			0.525	2.64142	2.83218	3.21114	2.5014
0.445833	1.74661	1.10609	2.0705	2.05353			0.527083	2.57395	2.75834	3.13723	2.42539
0.447917	1.71518	1.01319	2.07213	2.03041			0.529167	2.49575	2.68259	3.05387	2.3225
0.45	1.69451	0.930338	2.08292	2.02127			0.53125	2.43205	2.61227	2.98396	2.25094
0.452083	1.66361	0.838773	2.08414	1.99883			0.533333	2.36004	2.53358	2.90604	2.16816
0.454167	1.64315	0.765976	2.09956	1.97859			0.535417	2.29721	2.4659	2.83389	2.09945
0.45625	1.61945	0.697812	2.10629	1.9544			0.5375	2.22684	2.38354	2.75117	2.0327
0.458333	1.60598	0.640486	2.13019	1.9346			0.539583	2.16333	2.30632	2.67406	1.97894
0.460417	1.57883	0.569731	2.13512	1.90421			0.541667	2.09016	2.21589	2.58878	1.91485
0.4625	1.56059	0.508164	2.14805	1.88453			0.54375	2.02308	2.13104	2.51359	1.85451
0.464583	1.5384	0.435603	2.16093	1.86164			0.545833	1.94024	2.03473	2.41631	1.77512
0.466667	1.51015	0.352204	2.16134	1.84179			0.547917	1.8559	1.94591	2.32032	1.67988
0.46875	1.48583	0.279094	2.16499	1.8242			0.55	1.75914	1.84564	2.21697	1.56026
0.470833	1.45478	0.211715	2.16447	1.79093			0.552083	1.672	1.7511	2.12306	1.45861
0.472917	1.42747	0.153289	2.16232	1.75963			0.554167	1.58438	1.6526	2.02178	1.36747
0.475	1.39482	0.0864609	2.15791	1.72146			0.55625	1.48955	1.54176	1.91139	1.27758
0.477083	1.36092	0.0435053	2.13541	1.68165			0.558333	1.40048	1.42798	1.80196	1.21225
0.479167	1.32226	0.0244227	2.1118	1.61511			0.560417	1.31774	1.34078	1.69572	1.13731
0.48125	1.29353	0.0183759	2.08785	1.57203			0.5625	1.23398	1.25593	1.57829	1.06859
0.483333	1.25899	0.0157059	2.04156	1.52427			0.564583	1.15941	1.19706	1.47222	0.990092
0.485417	1.23091	0.014685	2.00873	1.47815			0.566667	1.07575	1.1332	1.32775	0.925297
0.4875	1.20527	0.0157059	1.99087	1.42227			0.56875	1.00238	1.0755	1.20776	0.861035
0.489583	1.17682	0.0204176	1.95937	1.37045			0.570833	0.922973	1.00313	1.09465	0.786627
0.491667	1.15222	0.0217527	1.94157	1.31682			0.572917	0.848882	0.932952	1.01337	0.692815
0.49375	0.959561	0	1.91077	0.815648			0.575	0.764738	0.868064	0.929217	0.557528
0.495833	1.0702	0.0204962	1.86761	1.15651			0.577083	0.673731	0.816535	0.838503	0.387706
0.497917	0.881335	0	1.82266	0.678569			0.579167	0.593889	0.789963	0.753709	0.226073
0.5	0.960724	0.0257577	1.7595	0.949568			0.58125	0.539033	0.778953	0.703952	0.123005
0.502083	0.87903	0.0245797	1.66745	0.809107			0.583333	0.491911	0.727424	0.677554	0.0569632
0.504167	0.690541	0	1.55336	0.403792			0.585417	0.44358	0.609832	0.692433	0.0263455
0.50625	0.603655	0	1.43132	0.279175			0.5875	0.382248	0.3861	0.760268	0.0140628
0.508333	0.499648	0	1.26311	0.149653			0.589583	0.331259	0.206556	0.806185	0.00569632
0.510417	0.379282	0	1.05773	0.0215401			0.591667	0.171478	0.123757	0.389573	0.000890051
0.5125	0.325514	0	0.914579	0.0153374			0.59375	0.0745261	0.0607777	0.15231	0
0.514583	0.290049	0	0.822181	0.00930397			0.595833	0.0497807	0.0460971	0.0934336	0
0.516667	0.268819	0	0.768065	0.00389075			0.597917	0.0212655	0.00704669	0.0527964	0
0.51875	0.00234558	0	0	0.00659736			0.6	0.00488141	0	0.0158389	0
0.520833	0.198973	0	0.559721	0.00828899			0.602083	0	0	0	0
0.522917	0.00236562	0	0	0.00665374			0.604167	0	0	0	0
0.525	0.0250596	0	0.053362	0.0113903			0.60625	0	0	0	0
0.527083	0.00274653	0	0	0.00772511			0.608333	0	0	0	0
0.529167	0.001684	0	0	0.00473656			0.610417	0	0	0	0
0.53125	0.00310739	0	0.00899034	0			0.6125	0	0	0	0
0.533333	0.0029871	0	0.00864233	0			0.614583	0	0	0	0
0.535417	0.00238567	0	0.00690226	0			0.616667	0	0	0	0
0.5375	0.00356848	0	0.0103244	0			0.61875	0	0	0	0
0.539583	0.00182434	0	0.0052782	0			0.620833	0	0	0	0
0.541667	0.00252601	0	0	0.00710485			0.622917	0	0	0	0
0.54375	0.00206491	0	0.00597423	0			0.625	0	0	0	0
0.545833	0.00114272	0	0	0.0032141			0.627083	0	0	0	0
0.547917	0.00182434	0	0	0.00513128			0.629167	0	0	0	0
0.55	0.00230548	0	0	0.00648458			0.63125	0	0	0	0
0.552083	0.0034081	0	0	0.0095859			0.633333	0	0	0	0
0.554167	0.00218519	0	0	0.00614626			0.635417	0	0	0	0
0.55625	0.00190453	0	0	0.00535683			0.6375	0	0	0	0
0.558333	0.00318758	0	0	0.00896564			0.639583	0	0	0	0
0.560417	0.00535272	0	0.0154866	0			0.641667	0	0	0	0
0.5625	0.00186443	0	0.00539421	0			0.64375	0	0	0	0
0.564583	0.00569353	0	0	0.0160141			0.645833	0	0	0	0
0.566667	0.00322767	0	0	0.00907841			0.647917	0	0	0	0
0.56875	0.00304724	0	0	0.00857093			0.65	0	0	0	0
0.570833	0.00392934	0	0	0.011052			0.652083	0	0	0	0
0.572917	0.00306729	0	0	0.00862731			0.654167	0	0	0	0
0.575	0.00342815	0	0.00991838	0			0.65625	0	0	0	0
0.577083	0.00270643	0	0.0078303	0			0.658333	0	0	0	0
0.579167	0.00276658	0	0	0.0077815			0.660417	0	0	0	0
0.58125	0.00823959	0	0.0238389	0			0.6625	0	0	0	0
0.583333	0.0030272	0	0	0.00851454			0.664583	0	0	0	0
0.585417	0.00234558	0	0	0.00659736			0.666667	0	0	0	0
0.5875	0.00465106	0	0.0134565	0			0.66875	0	0	0	0
0.589583	0.00146348	0	0	0.0041163			0.670833	0	0	0	0
0.591667	0.00212505	0	0	0.00597709			0.672917	0	0	0	0
0.59375	0.00378901	0	0.0109624	0			0.675	0	0	0	0
0.595833	0.00228543	0	0	0.00642819			0.677083	0	0	0	0
0.597917	0.00230548	0	0	0.00648458			0.679167	0	0	0	0
0.6	0.00272648	0	0.0078883	0			0.68125	0	0	0	0
0.602083	0.00581382	0	0	0.0163524			0.683333	0	0	0	0
0.604167	0.00437039	0	0.0126445	0			0.685417	0	0	0	0
0.60625	0.00218519	0	0	0.00614626			0.6875	0	0	0	0
0.608333	0.00242577	0	0	0.00682291			0.689583	0	0	0	0
0.610417	0.00226538	0	0	0.00637181			0.691667	0	0	0	0
0.6125	0.00268639	0	0.0077723	0			0.69375	0	0	0	0
0.614583	0.002105	0	0.00609023	0			0.695833	0	0	0	0
0.616667	0.00677611	0	0.0196047	0			0.697917	0	0	0	0
0.61875	0.00268639	0	0	0.00755595			0.7	0	0	0	0
0.620833	0.00188448	0	0	0.00530044			0.702083	0	0	0	0
0.622917	0.00202481	0	0.00585822	0			0.704167	0	0	0	0
0.625	0.00274653	0	0	0.00772511			0.70625	0	0	0	0
0.627083	0.00174415	0	0	0.00490573			0.708333	0	0	0	0
0.629167	0.00493172	0	0	0.0138714			0.710417	0	0	0	0
0.63125	0.00234558	0	0.00678626	0			0.7125	0	0	0	0
0.633333	0.00396944	0	0	0.0111648			0.714583	0	0	0	0
0.635417	0.00272648	0	0.0078883	0			0.716667	0	0	0	0
0.6375	0.00531263	0	0	0.0149427			0.71875	0	0	0	0
0.639583	0.00148353	0	0	0.00417269			0.720833	0	0	0	0
0.641667	0.00180429	0	0	0.00507489			0.722917	0	0	0	0
0.64375	0.00204486	0	0.00591622	0			0.725	0	0	0	0
0.645833	0.00250596	0	0	0.00704846			0.727083	0	0	0	0
0.647917	0.00276658	0	0	0.0077815			0.729167	0	0	0	0
0.65	0.00439044	0	0	0.0123489			0.73125	0	0	0	0
0.652083	0.00178424	0	0.0051622	0			0.733333	0	0	0	0
0.654167	0.00218519	0	0.00632224	0			0.735417	0	0	0	0
0.65625	0.00148353	0	0	0.00417269			0.7375	0	0	0	0
0.658333	0.0034081	0	0.00986038	0			0.739583	0	0	0	0
0.660417	0.00447063	0	0	0.0125744			0.741667	0	0	0	0
0.6625	0.00324772	0	0	0.0091348			0.74375	0	0	0	0
0.664583	0.00280667	0	0	0.00789427			0.745833	0	0	0	0
0.666667	0.00362863	0	0	0.0102062			0.747917	0	0	0	0
0.66875	0.00222529	0	0.00643825	0			0.75	0	0	0	0
0.670833	0.00392934	0	0	0.011052			0.752083	0	0	0	0
0.672917	0.00904149	0	0.026159	0			0.754167	0	0	0	0
0.675	0.00242577	0	0	0.00682291			0.75625	0	0	0	0
0.677083	0.00270643	0	0.0078303	0			0.758333	0	0	0	0
0.679167	0.00396944	0	0	0.0111648			0.760417	0	0	0	0
0.68125	0.00190453	0	0	0.00535683			0.7625	0	0	0	0
0.683333	0.00282672	0	0	0.00795066			0.764583	0	0	0	0
0.685417	0.00176419	0	0	0.00496211			0.766667	0	0	0	0
0.6875	0.0021451	0	0	0.00603348			0.76875	0	0	0	0
0.689583	0.001684	0	0.00487219	0			0.770833	0	0	0	0
0.691667	0.00220524	0	0.00638024	0			0.772917	0	0	0	0
0.69375	0.00174415	0	0	0.00490573			0.775	0	0	0	0
0.695833	0.00485153	0	0.0140365	0			0.777083	0	0	0	0
0.697917	0.00613458	0	0.0177487	0			0.779167	0	0	0	0
0.7	0.00250596	0	0	0.00704846			0.78125	0	0	0	0
0.702083	0.00208496	0	0.00603223	0			0.783333	0	0	0	0
0.704167	0.00362863	0	0	0.0102062			0.785417	0	0	0	0
0.70625	0.00230548	0	0	0.00648458			0.7875	0	0	0	0
0.708333	0.00242577	0	0.00701827	0			0.789583	0	0	0	0
0.710417	0.00286681	0	0.00829432	0			0.791667	0	0	0	0
0.7125	0.00286681	0	0	0.00806344			0.79375	0	0	0	0
0.714583	0.00318758	0	0	0.00896564			0.795833	0	0	0	0
0.716667	0.00196467	0	0	0.00552599			0.797917	0	0	0	0
0.71875	0.00495177	0	0.0143265	0			0.8	0	0	0	0
0.720833	0.00571358	0	0.0165306	0			0.802083	0	0	0	0
0.722917	0.00218519	0	0.00632224	0			0.804167	0	0	0	0
0.725	0.00228543	0	0.00661225	0			0.80625	0	0	0	0
0.727083	0.00196467	0	0.00568422	0			0.808333	0	0	0	0
0.729167	0.00314748	0	0.00910635	0			0.810417	0	0	0	0
0.73125	0.00146348	0	0	0.0041163			0.8125	0	0	0	0
0.733333	0.00384915	0	0	0.0108264			0.814583	0	0	0	0
0.735417	0.00477134	0	0	0.0134203			0.816667	0	0	0	0
0.7375	0.00392934	0	0	0.011052			0.81875	0	0	0	0
0.739583	0.00186443	0	0.00539421	0			0.820833	0	0	0	0
0.741667	0.00182434	0	0	0.00513128			0.822917	0	0	0	0
0.74375	0.00202481	0	0.00585822	0			0.825	0	0	0	0
0.745833	0.00435034	0	0	0.0122361			0.827083	0	0	0	0
0.747917	0.00374891	0	0.0108464	0			0.829167	0	0	0	0
0.75	0.00194462	0	0	0.0054696			0.83125	0	0	0	0
0.752083	0.00310739	0	0	0.00874009			0.833333	0	0	0	0
0.754167	0.00222529	0	0.00643825	0			0.835417	0	0	0	0
0.75625	0.00316753	0	0.00916435	0			0.8375	0	0	0	0
0.758333	0.00531263	0	0	0.0149427			0.839583	0	0	0	0
0.760417	0.00162386	0	0.00469818	0			0.841667	0	0	0	0
0.7625	0.00198472	0	0.00574222	0			0.84375	0	0	0	0
0.764583	0.00579377	0	0.0167626	0			0.845833	0	0	0	0
0.766667	0.00543291	0	0	0.0152811			0.847917	0	0	0	0
0.76875	0.00244581	0	0	0.0068793			0.85	0	0	0	0
0.770833	0.00288686	0	0.00835232	0			0.852083	0	0	0	0
0.772917	0.00224534	0	0.00649625	0			0.854167	0	0	0	0
0.775	0.00280667	0	0.00812031	0			0.85625	0	0	0	0
0.777083	0.00350834	0	0.0101504	0			0.858333	0	0	0	0
0.779167	0.00152362	0	0	0.00428546			0.860417	0	0	0	0
0.78125	0.00184438	0	0.0053362	0			0.8625	0	0	0	0
0.783333	0.00238567	0	0.00690226	0			0.864583	0	0	0	0
0.785417	0.00527253	0	0	0.01483			0.866667	0	0	0	0
0.7875	0.00142338	0	0	0.00400352			0.86875	0	0	0	0
0.789583	0.00132314	0	0	0.00372159			0.870833	0	0	0	0
0.791667	0.00310739	0	0.00899034	0			0.872917	0	0	0	0
0.79375	0.00525249	0	0	0.0147736			0.875	0	0	0	0
0.795833	0.00186443	0	0.00539421	0			0.877083	0	0	0	0
0.797917	0.00362863	0	0.0104984	0			0.879167	0	0	0	0
0.8	0.00992359	0	0.0287111	0			0.88125	0	0	0	0
0.802083	0.00278662	0	0	0.00783789			0.883333	0	0	0	0
0.804167	0.00394939	0	0.0114264	0			0.885417	0	0	0	0
0.80625	0.00152362	0	0	0.00428546			0.8875	0	0	0	0
0.808333	0.00264629	0	0	0.00744317			0.889583	0	0	0	0
0.810417	0.00206491	0	0.00597423	0			0.891667	0	0	0	0
0.8125	0.00234558	0	0	0.00659736			0.89375	0	0	0	0
0.814583	0.00378901	0	0.0109624	0
0.816667	0.00218519	0	0.00632224	0
0.81875	0.00230548	0	0.00667025	0
0.820833	0.00224534	0	0	0.00631542
0.822917	0.0021451	0	0.00620624	0
0.825	0.00222529	0	0	0.00625903
0.827083	0.00328781	0	0	0.00924758
0.829167	0.00334796	0	0	0.00941674
0.83125	0.00290691	0	0	0.00817621
0.833333	0.00244581	0	0.00707627	0
0.835417	0.00178424	0	0	0.0050185
0.8375	0.00898135	0	0	0.0252617
0.839583	0.00200477	0	0.00580022	0
0.841667	0.00394939	0	0	0.0111084
0.84375	0.00441048	0	0.0127605	0
0.845833	0.00439044	0	0	0.0123489
0.847917	0.00284677	0	0	0.00800705
0.85	0.00392934	0	0.0113684	0
0.852083	0.00166395	0	0	0.00468018
0.854167	0.00154367	0	0.00446617	0
0.85625	0.00308734	0	0.00893234	0
0.858333	0.00876082	0	0.025347	0
0.860417	0.0185441	0	0.053652	0
0.8625	0.00208496	0	0.00603223	0
0.864583	0.00352839	0	0	0.00992423
0.866667	0.00274653	0	0.0079463	0
0.86875	0.00194462	0	0.00562621	0
0.870833	0.00433029	0	0	0.0121797
0.872917	0.00410977	0	0	0.0115595
0.875	0.00336801	0	0.00974437	0
0.877083	0.00473125	0	0.0136885	0
0.879167	0.00376896	0	0.0109044	0
0.88125	0.00220524	0	0	0.00620264
0.883333	0.00481144	0	0.0139205	0
0.885417	0.00174415	0	0.00504619	0
0.8875	0.00292696	0	0	0.0082326
0.889583	0.00380905	0	0.0110204	0
0.891667	0.00282672	0	0.00817831	0
0.89375	0.00374891	0	0.0108464	0
0.895833	0.00220524	0	0	0.00620264
0.897917	0.00567349	0	0.0164146	0
0.9	0.00224534	0	0.00649625	0
0.902083	0.00150357	0	0	0.00422907
0.904167	0.0034081	0	0.00986038	0
0.90625	0.00182434	0	0.0052782	0
0.908333	0.00208496	0	0.00603223	0
0.910417	0.00443053	0	0	0.0124617
0.9125	0.00396944	0	0.0114844	0
0.914583	0.00388924	0	0.0112524	0
0.916667	0.00176419	0	0.00510419	0
0.91875	0.00290691	0	0	0.00817621
0.920833	0.00174415	0	0	0.00490573
0.922917	0.00427015	0	0.0123545	0
0.925	0.00511215	0	0.0147906	0
0.927083	0.00152362	0	0	0.00428546
0.929167	0.00619473	0	0.0179227	0
0.93125	0.00499187	0	0	0.0140405
0.933333	0.00180429	0	0.0052202	0
0.935417	0.0013031	0	0.00377014	0
0.9375	0.002105	0	0.00609023	0
0.939583	0.00208496	0	0	0.00586432
0.941667	0.00182434	0	0.0052782	0
0.94375	0.00218519	0	0.00632224	0
0.945833	0.002105	0	0.00609023	0
0.947917	0.00258615	0	0.00748228	0
0.95	0.00178424	0	0.0051622	0
0.952083	0.0025661	0	0.00742428	0
0.954167	0.00228543	0	0.00661225	0
0.95625	0.00591406	0	0.0171107	0
0.958333	0.00266634	0	0	0.00749956
0.960417	0.00537277	0	0.0155446	0
0.9625	0.00274653	0	0.0079463	0
0.964583	0.00439044	0	0.0127025	0
0.966667	0.00260619	0	0.00754029	0
0.96875	0.002105	0	0.00609023	0
0.970833	0.00316753	0	0.00916435	0
0.972917	0.00226538	0	0	0.00637181
0.975	0.00501191	0	0.0100344	0.00152247
0.977083	0.00338805	0	0.00980237	0
0.979167	0.00232553	0	0	0.00654097
0.98125	0.00465106	0	0.00928035	0.00163524
0.983333	0.00324772	0	0.0080043	0.000169163
0.985417	0.0115474	0	0.0334093	0
0.9875	0.00703673	0	0.0147326	0.00129692
0.989583	0.00431025	0	0.00957037	0.000789427
0.991667	0.00278662	0	0.00667025	0
0.99375	0.00421001	0	0.00928035	0.000902203
0.995833	0.00176419	0	0	0.00496211
0.997917	0.00406967	0	0.00968637	0.000563877
1	0.00410977	0	0.00933836	0.000451101
1.00208	0.0046711	0	0.00957037	0.00146608
1.00417	0.00537277	0	0.0121225	0.00101498
1.00625	0.0055131	0	0.0118325	0.00124053
1.00833	0.00880092	0	0.0145586	0.00383436
1.01042	0.00837992	0	0.0149066	0.00287577
1.0125	0.00791882	0	0.0158346	0.00225551
1.01458	0.00657563	0	0.0127605	0.00197357
1.01667	0.00435034	0	0	0.0122361
1.01875	0.0060143	0	0.0132245	0.00095859
1.02083	0.00823959	0	0.0154286	0.00315771
1.02292	0.0072773	0	0.0129925	0.00304493
1.025	0.00733744	0	0.0136885	0.00197357
1.02708	0.00775844	0	0.0149646	0.00259383
1.02917	0.00988349	0	0.0174587	0.00428546
1.03125	0.00793887	0	0.0154866	0.00231189
1.03333	0.0102243	0.000157059	0.0156026	0.00338326
1.03542	0.00880092	0	0.0158346	0.00304493
1.0375	0.0119284	0	0.0198948	0.00513128
1.03958	0.0136525	0.00164912	0.0208808	0.00479295
1.04167	0.0137527	0.00172765	0.0205328	0.00541322
1.04375	0.0131312	0.000392647	0.0216928	0.00552599
1.04583	0.0178023	0.00973765	0.0215188	0.00659736
1.04792	0.0174014	0.00636088	0.0237229	0.00721762
1.05	0.0184839	0.00965912	0.0225629	0.00704846
1.05208	0.0207894	0.0123291	0.0248829	0.00857093
1.05417	0.026102	0.0249724	0.0285371	0.00941674
1.05625	0.00304724	0	0	0.00857093
1.05833	0.0367273	0.0456256	0.0340473	0.0156758
1.06042	0.0477134	0.0613315	0.0385135	0.0267278
1.0625	0.0762613	0.106721	0.052028	0.0515947
1.06458	0.124496	0.161142	0.0734308	0.115031
1.06667	0.00880092	0	0.025463	0
1.06875	0.425211	0.545151	0.142395	0.608705
1.07083	0.532646	0.733072	0.204458	0.71539
1.07292	0.71115	0.97031	0.267216	0.984698
1.075	0.856556	1.21713	0.305788	1.1847
1.07708	0.952444	1.42971	0.306658	1.30611
1.07917	1.03721	1.55755	0.365298	1.39633
1.08125	1.15825	1.68932	0.502647	1.50595
1.08333	1.29628	1.78474	0.715167	1.6106
1.08542	1.43339	1.86382	0.963301	1.69546
1.0875	1.55502	1.91879	1.21346	1.75366
1.08958	1.67592	1.97172	1.45255	1.82155
1.09167	1.77285	1.99551	1.65138	1.88273
1.09375	1.84324	2.00839	1.77017	1.95569
1.09583	1.90122	2.03101	1.84824	2.02657
1.09792	1.93993	2.03069	1.89824	2.08708
1.1	1.97399	2.04059	1.94887	2.13089
1.10208	1.99831	2.03988	1.99325	2.16303
1.10417	2.01134	2.02331	2.03425	2.17205
1.10625	2.02878	2.02559	2.07619	2.17905
1.10833	2.03879	2.01263	2.11372	2.18
1.11042	2.04849	2.00423	2.14162	2.18649
1.1125	2.04552	1.99088	2.1618	2.16828
1.11458	2.05717	1.99339	2.19289	2.16918
1.11667	2.05134	1.9831	2.20606	2.14736
1.11875	2.04781	1.97682	2.21197	2.1363
1.12083	2.04187	1.97831	2.20861	2.12176
1.12292	2.03778	1.98491	2.20298	2.11087
1.125	2.02399	1.97392	2.19098	2.09181
1.12708	2.00783	1.95829	2.1741	2.07405
1.12917	2.00286	1.96449	2.1611	2.06853
1.13125	2.00015	1.96057	2.15397	2.0705
1.13333	2.00264	1.96748	2.14846	2.07794
1.13542	2.002	1.96339	2.14858	2.07896
1.1375	1.99308	1.95193	2.13471	2.07586
1.13958	1.98863	1.94439	2.13158	2.07185
1.14167	1.98341	1.94533	2.1252	2.06289
1.14375	1.97449	1.93866	2.11673	2.0511
1.14583	1.97207	1.93787	2.12195	2.03965
1.14792	1.96188	1.92429	2.1201	2.02279
1.15	1.94923	1.92696	2.11227	1.99308
1.15208	1.94757	1.92232	2.11598	1.98812
1.15417	1.97107	1.92287	2.12595	2.04417
1.15625	1.99045	1.91957	2.14173	2.08584
1.15833	2.00867	1.91447	2.17456	2.1089
1.16042	2.01828	1.9118	2.20658	2.10681
1.1625	2.00096	1.9085	2.19614	2.0705
1.16458	1.98011	1.91219	2.16412	2.04022
1.16667	1.96044	1.90293	2.13976	2.0153
1.16875	1.94891	1.89413	2.13419	1.99471
1.17083	1.95719	1.88361	2.1549	2.00531
1.17292	1.9751	1.84128	2.18396	2.05787
1.175	1.99432	1.86437	2.19712	2.08262
1.17708	1.99725	1.90968	2.17874	2.07614
1.17917	1.99637	1.91651	2.17903	2.06841
1.18125	1.97908	1.89876	2.17624	2.03537
1.18333	1.9769	1.88958	2.19208	2.02043
1.18542	1.96427	1.85251	2.19504	2.00875
1.1875	1.97495	1.88455	2.18721	2.02336
1.18958	1.98368	1.89696	2.20037	2.02623
1.19167	1.99993	1.90528	2.21249	2.0542
1.19375	1.99262	1.8752	2.18825	2.07884
1.19583	1.95671	1.80021	2.17572	2.04377
1.19792	1.92185	1.7633	2.17479	1.97317
1.2	1.91255	1.85047	2.1509	1.90759
1.20208	1.90342	1.88573	2.14109	1.86626
1.20417	1.94873	1.86327	2.15629	1.995
1.20625	1.98502	1.81772	2.19486	2.09232
1.20833	1.96732	1.72906	2.19997	2.10117
1.21042	1.99121	1.82934	2.18634	2.10974
1.2125	2.00292	1.88628	2.19074	2.09745
1.21458	1.95507	1.84419	2.16151	2.02144
1.21667	1.89986	1.83107	2.12857	1.90765
1.21875	1.87393	1.80806	2.12572	1.85403
1.22083	1.91726	1.8467	2.14771	1.92682
1.22292	1.99374	1.90795	2.18906	2.05759
1.225	2.01236	1.90677	2.20756	2.09294
1.22708	2.00617	1.84874	2.21626	2.10873
1.22917	1.98123	1.7527	2.20803	2.11561
1.23125	1.95164	1.68202	2.17868	2.11161
1.23333	1.93484	1.76644	2.135	2.04625
1.23542	1.91337	1.83515	2.10038	1.97007
1.2375	1.90475	1.85942	2.09347	1.93517
1.23958	1.91062	1.85463	2.10148	1.9474
1.24167	1.94905	1.84968	2.12601	2.03514
1.24375	1.97307	1.82675	2.13959	2.10597
1.24583	2.0015	1.8328	2.15252	2.1689
1.24792	2.0364	1.88416	2.1705	2.21276
1.25	2.02389	1.88274	2.14898	2.19946
1.25208	2.00258	1.86869	2.13193	2.16608
1.25417	1.97834	1.83987	2.13268	2.11792
1.25625	1.95487	1.7823	2.14788	2.07851
1.25833	1.94192	1.7527	2.16905	2.04264
1.26042	1.94396	1.76134	2.17996	2.03176
1.2625	1.94111	1.7494	2.18077	2.03142
1.26458	1.93398	1.72804	2.17914	2.02838
1.26667	1.92067	1.66372	2.18605	2.03063
1.26875	1.90765	1.58527	2.19608	2.04056
1.27083	1.90148	1.53941	2.19428	2.0577
1.27292	1.90248	1.53894	2.19011	2.06497
1.275	1.91764	1.57153	2.1886	2.08567
1.27708	1.93568	1.61519	2.19649	2.09734
1.27917	1.9444	1.64393	2.20333	2.09458
1.28125	1.94494	1.64276	2.20623	2.09401
1.28333	1.93755	1.62752	2.20031	2.08967
1.28542	1.91537	1.57098	2.18964	2.07817
1.2875	1.90527	1.53902	2.19399	2.06841
1.28958	1.8945	1.50831	2.20055	2.05398
1.29167	1.88795	1.49826	2.19637	2.04676
1.29375	1.87642	1.48554	2.19463	2.02516
1.29583	1.86696	1.46709	2.19956	2.00695
1.29792	1.84727	1.42594	2.18808	1.99257
1.3	1.81666	1.35165	2.18135	1.96652
1.30208	1.78522	1.27092	2.17392	1.94329
1.30417	1.75575	1.17896	2.16928	1.93094
1.30625	1.71528	1.07899	2.15884	1.89919
1.30833	1.67003	0.965833	2.14765	1.86384
1.31042	1.63589	0.86775	2.14887	1.83728
1.3125	1.60413	0.782781	2.14312	1.81456
1.31458	1.57745	0.71077	2.14591	1.78867
1.31667	1.54638	0.656035	2.13692	1.74931
1.31875	1.52268	0.601535	2.13558	1.72293
1.32083	1.49792	0.549627	2.1404	1.68599
1.32292	1.46673	0.481464	2.13326	1.65413
1.325	1.437	0.423431	2.13158	1.61376
1.32708	1.40945	0.364455	2.13576	1.57468
1.32917	1.37208	0.304616	2.11963	1.52811
1.33125	1.33561	0.245247	2.10502	1.48311
1.33333	1.30228	0.193732	2.09742	1.43743
1.33542	1.25891	0.137898	2.07892	1.3758
1.3375	1.21785	0.09345	2.05403	1.31851
1.33958	1.15793	0.0515938	2.00577	1.22987
1.34167	0.941378	0	1.97556	0.687253
1.34375	0.892742	0	1.92562	0.607013
1.34583	0.851344	0	1.88171	0.537318
1.34792	0.803791	0	1.82933	0.456458
1.35	0.754353	0	1.79024	0.35513
1.35208	0.68154	0	1.70811	0.229159
1.35417	0.629897	0	1.65666	0.131891
1.35625	0.561435	0	1.53787	0.0709357
1.35833	0.454119	0	1.27628	0.0165216
1.36042	0.40396	0	1.13458	0.0151683
1.3625	0.353821	0	1.00176	0.00981146
1.36458	0.313646	0	0.893814	0.00671013
1.36667	0.279304	0	0.79637	0.00625903
1.36875	0.281088	0	0.796602	0.00947313
1.37083	0.00166395	0	0	0.00468018
1.37292	0.00366872	0	0	0.0095859
1.375	0.00188448	0	0	0.00530044
1.37708	0.00735749	0	0.00423416	0.0130819
1.37917	0.00272648	0	0.0078883	0
1.38125	0.00270643	0	0.0078303	0
1.38333	0.00717706	0	0.0207648	0
1.38542	0.0038291	0	0.0110784	0
1.3875	0.00204486	0	0.00591622	0
1.38958	0.00322767	0	0.00933836	0
1.39167	0.00192457	0	0.00556821	0
1.39375	0.00218519	0	0.00632224	0
1.39583	0.00230548	0	0.00667025	0
1.39792	0.00236562	0	0.00684426	0
1.4	0.00260619	0	0.00754029	0
1.40208	0.00184438	0	0.0053362	0
1.40417	0.00248591	0	0	0.00699207
1.40625	0.00248591	0	0.00719227	0
1.40833	0.00314748	0	0.00910635	0
1.41042	0.00392934	0	0	0.011052
1.4125	0.00370882	0	0	0.0104317
1.41458	0.00579377	0	0	0.016296
1.41667	0.00320762	0	0.00928035	0
1.41875	0.00378901	0	0.0109624	0
1.42083	0.00184438	0	0	0.00518767
1.42292	0.00190453	0	0.00551021	0
1.425	0.00244581	0	0.00707627	0
1.42708	0.0021451	0	0	0.00603348
1.42917	0.00186443	0	0	0.00524405
1.43125	0.00180429	0	0.0052202	0
1.43333	0.00264629	0	0	0.00744317
1.43542	0.00156372	0	0.00452417	0
1.4375	0.00254605	0	0	0.00716123
1.43958	0.00202481	0	0.00585822	0
1.44167	0.00182434	0	0.0052782	0
1.44375	0.002947	0	0	0.00828899
1.44583	0.00148353	0	0	0.00417269
1.44792	0.00410977	0	0	0.0115595
1.45	0.00178424	0	0.0051622	0
1.45208	0.00350834	0	0.0101504	0
1.45417	0.0029871	0	0	0.00840176
1.45625	0.00254605	0	0.00736628	0
1.45833	0.00254605	0	0.00736628	0
1.46042	0.002947	0	0	0.00828899
1.4625	0.00200477	0	0.00580022	0
1.46458	0.0114071	0	0.0330033	0
1.46667	0.00190453	0	0.00551021	0
1.46875	0.00178424	0	0	0.0050185
1.47083	0.00276658	0	0	0.0077815
1.47292	0.00258615	0	0	0.00727401
1.475	0.00332791	0	0	0.00936035
1.47708	0.00390929	0	0.0113104	0
1.47917	0.00186443	0	0	0.00524405
1.48125	0.00204486	0	0	0.00575154
1.48333	0.00140334	0	0	0.00394714
1.48542	0.00368877	0	0	0.0103753
1.4875	0.00248591	0	0	0.00699207
1.48958	0.00418996	0	0	0.011785
1.49167	0.00499187	0	0.0144426	0
1.49375	0.00290691	0	0.00841032	0
1.49583	0.00362863	0	0.0104984	0
1.49792	0.00180429	0	0	0.00507489
1.5	0.0046711	0	0.0135145	0
1.50208	0.00188448	0	0.00545221	0
1.50417	0.00216515	0	0	0.00608987
1.50625	0.00316753	0	0	0.00890925
1.50833	0.00248591	0	0	0.00699207
1.51042	0.00154367	0	0	0.00434185
1.5125	0.00250596	0	0	0.00704846
1.51458	0.00443053	0	0	0.0124617
1.51667	0.00268639	0	0.0077723	0
1.51875	0.00170405	0	0	0.00479295
1.52083	0.00515225	0	0.0149066	0
1.52292	0.00437039	0	0	0.0122925
1.525	0.00250596	0	0	0.00704846
1.52708	0.00258615	0	0.00574222	5.63877e-05
1.52917	0.00290691	0	0	0.00817621
1.53125	0.002947	0	0	0.00828899
1.53333	0.00136324	0	0	0.00383436
1.53542	0.00270643	0	0	0.00761233
1.5375	0.00392934	0	0	0.011052
1.53958	0.00236562	0	0	0.00665374
1.54167	0.00461096	0	0.0133405	0
1.54375	0.00549306	0	0	0.0154502
1.54583	0.00336801	0	0.00974437	0
1.54792	0.00613458	0	0.0177487	0
1.55	0.00400953	0	0.0116004	0
1.55208	0.00230548	0	0.00667025	0
1.55417	0.00216515	0	0.00626424	0
1.55625	0.00190453	0	0	0.00535683
1.55833	0.00234558	0	0	0.00659736
1.56042	0.00232553	0	0.00672826	0
1.5625	0.00400953	0.0157059	0	0
1.56458	0.00264629	0	0.00765629	0
1.56667	0.00378901	0	0	0.0106573
1.56875	0.00238567	0	0	0.00671013
1.57083	0.00338805	0	0.00980237	0
1.57292	0.00595415	0	0.0172267	0
1.575	0.00174415	0	0	0.00490573
1.57708	0.00220524	0	0	0.00620264
1.57917	0.00326777	0	0.00945436	0
1.58125	0.00252601	0	0.00730828	0
1.58333	0.00254605	0	0	0.00716123
1.58542	0.00178424	0	0	0.0050185
1.5875	0.00332791	0	0.00962837	0
1.58958	0.00308734	0	0	0.0086837
1.59167	0.00487158	0	0.0140945	0
1.59375	0.00308734	0	0.00893234	0
1.59583	0.00427015	0	0.0123545	0
1.59792	0.00360858	0	0.0104404	0
1.6	0.00326777	0	0	0.00919119
1.60208	0.00627492	0	0.0181547	0
1.60417	0.00316753	0	0	0.00890925
1.60625	0.00589401	0	0.0170526	0
1.60833	0.00459091	0	0.0132825	0
1.61042	0.00242577	0	0.00701827	0
1.6125	0.00252601	0	0.00730828	0
1.61458	0.00184438	0	0	0.00518767
1.61667	0.00274653	0	0.0079463	0
1.61875	0.00453077	0	0.0131085	0
1.62083	0.00396944	0	0.0114844	0
1.62292	0.00653554	0	0	0.0183824
1.625	0.00404963	0	0	0.0113903
1.62708	0.00290691	0	0	0.00817621
1.62917	0.00284677	0	0.00667025	0
1.63125	0.00228543	0	0.00661225	0
1.63333	0.002105	0	0	0.00592071
1.63542	0.00260619	0	0	0.0073304
1.6375	0.00661573	0	0	0.0186079
1.63958	0.0034081	0	0.00986038	0
1.64167	0.00240572	0	0.00696027	0
1.64375	0.00825963	0	0	0.0232317
1.64583	0.00198472	0	0	0.00558238
1.64792	0.0029871	0	0.00864233	0
1.65	0.00252601	0	0	0.00710485
1.65208	0.00346824	0	0	0.00975507
1.65417	0.002105	0	0	0.00592071
1.65625	0.00258615	0	0	0.00727401
1.65833	0.00631501	0	0.0182707	0
1.66042	0.00186443	0	0.00539421	0
1.6625	0.00282672	0	0.00817831	0
1.66458	0.0042902	0	0.0124125	0
1.66667	0.00260619	0	0.00754029	0
1.66875	0.00150357	0	0	0.00422907
1.67083	0.00272648	0	0	0.00766872
1.67292	0.00300715	0	0	0.00845815
1.675	0.00296705	0	0.00858433	0
1.67708	0.00208496	0	0	0.00586432
1.67917	0.00940235	0	0	0.0264458
1.68125	0.00252601	0	0	0.00710485
1.68333	0.0060143	0	0	0.0169163
1.68542	0.00190453	0	0.00551021	0
1.6875	0.00190453	0	0	0.00535683
1.68958	0.00449068	0	0.0129925	0
1.69167	0.00336801	0	0	0.00947313
1.69375	0.00282672	0	0.00817831	0
1.69583	0.0017241	0	0.00498819	0
1.69792	0.00216515	0	0	0.00608987
1.7	0.00569353	0	0.0164726	0
1.70208	0.00481144	0	0	0.013533
1.70417	0.00306729	0	0	0.00862731
1.70625	0.00158376	0	0.00458217	0
1.70833	0.00292696	0	0	0.0082326
1.71042	0.0013031	0	0	0.0036652
1.7125	0.00194462	0	0.00562621	0
1.71458	0.00270643	0	0.0078303	0
1.71667	0.00192457	0	0.00556821	0
1.71875	0.00144343	0	0	0.00405991
1.72083	0.00184438	0	0	0.00518767
1.72292	0.00272648	0	0	0.00766872
1.725	0.00300715	0	0	0.00845815
1.72708	0.00479139	0	0	0.0134767
1.72917	0.00192457	0	0.00556821	0
1.73125	0.00184438	0	0.0053362	0
1.73333	0.00198472	0	0	0.00558238
1.73542	0.00326777	0	0	0.00919119
1.7375	0.00390929	0	0	0.0109956
1.73958	0.00603434	0	0	0.0169727
1.74167	0.00304724	0	0	0.00857093
1.74375	0.00200477	0	0	0.00563877
1.74583	0.00156372	0	0	0.00439824
1.74792	0.0013031	0	0.00377014	0
1.75	0.00266634	0	0.00771429	0
1.75208	0.00176419	0	0	0.00496211
1.75417	0.00192457	0	0.00556821	0
1.75625	0.0106854	0	0.0309152	0
1.75833	0.00228543	0	0	0.00642819
1.76042	0.00182434	0	0	0.00513128
1.7625	0.00174415	0	0.00214608	0.000507489
1.76458	0.00607444	0	0.0175747	0
1.76667	0.00196467	0	0	0.00552599
1.76875	0.00164391	0	0	0.00462379
1.77083	0.00437039	0	0.0126445	0
1.77292	0.00789878	0	0.0228529	0
1.775	0.00284677	0	0.00823631	0
1.77708	0.002105	0	0.00609023	0
1.77917	0.00338805	0	0.00980237	0
1.78125	0.00236562	0	0.00684426	0
1.78333	0.0025661	0	0.00742428	0
1.78542	0.00346824	0	0	0.00975507
1.7875	0.00312743	0	0	0.00879648
1.78958	0.0021451	0	0	0.00603348
1.79167	0.00679615	0	0.0196627	0
1.79375	0.00284677	0	0	0.00800705
1.79583	0.00390929	0	0	0.0109956
1.79792	0.0029871	0	0	0.00840176
1.8	0.00390929	0	0.0113104	0
1.80208	0.00354843	0	0.0102664	0
1.80417	0.0034081	0	0.00986038	0
1.80625	0.00322767	0	0	0.00907841
1.80833	0.0034081	0	0.00986038	0
1.81042	0.0103245	0	0.0298711	0
1.8125	0.00218519	0	0.00632224	0
1.81458	0.00244581	0	0.00707627	0
1.81667	0.00220524	0	0.00638024	0
1.81875	0.00390929	0	0.0113104	0
1.82083	0.00232553	0	0.00672826	0
1.82292	0.00234558	0	0.00678626	0
1.825	0.0106253	0	0.0307412	0
1.82708	0.00186443	0	0.00539421	0
1.82917	0.00473125	0	0.00626424	0.00095859
1.83125	0.00489163	0	0.00933836	0.00163524
1.83333	0.00252601	0	0	0.00710485
1.83542	0.00236562	0	0	0.00665374
1.8375	0.00577373	0	0	0.0162396
1.83958	0.00206491	0	0.00597423	0
1.84167	0.00675606	0	0.0195467	0
1.84375	0.00262624	0	0.00672826	0
1.84583	0.00451072	0	0.0106144	0.000563877
1.84792	0.00186443	0	0.00539421	0
1.85	0.00238567	0	0.00690226	0
1.85208	0.00288686	0	0.00713427	0.000225551
1.85417	0.00260619	0	0.00643825	0.000225551
1.85625	0.00224534	0	0	0.00631542
1.85833	0.0025661	0	0.00742428	0
1.86042	0.00463101	0	0.00928035	0.00163524
1.8625	0.00491168	0	0.0123545	0.000507489
1.86458	0.00569353	0	0.0125865	0.00118414
1.86667	0.00190453	0	0	0.00535683
1.86875	0.00505201	0	0.0113684	0.00073304
1.87083	0.00531263	0	0.0122965	0.00073304
1.87292	0.00749782	0	0.0151966	0.00191718
1.875	0.00789878	0	0.0146166	0.00152247
1.87708	0.00659568	0	0.0142105	0.00129692
1.87917	0.00763816	0	0.0160086	0.00146608
1.88125	0.00767825	0	0.0154866	0.00152247
1.88333	0.00785868	0	0.0140365	0.00287577
1.88542	0.00837992	0	0.0164146	0.00253745
1.8875	0.00918183	0	0.0175167	0.00293216
1.88958	0.00884102	0	0.0167046	0.00248106
1.89167	0.00216515	0	0	0.00608987
1.89375	0.0108859	0	0.0172847	0.00417269
1.89583	0.0121689	0	0.0211708	0.00445463
1.89792	0.0108458	0	0.0182707	0.0041163
1.9	0.00519234	0	0	0.0146044
1.90208	0.00549306	0	0	0.0154502
1.90417	0.0137928	0.00141353	0.0210548	0.00468018
1.90625	0.00501191	0	0	0.0140969
1.90833	0.017241	0.00463324	0.0238389	0.0073304
1.91042	0.0241173	0.0176691	0.0280151	0.00981146
1.9125	0.0282271	0.0246582	0.0323072	0.0109392
1.91458	0.00204486	0	0	0.00575154
1.91667	0.0438242	0.0590541	0.0374694	0.0197357
1.91875	0.00192457	0	0	0.00541322
1.92083	0.00268639	0	0	0.00755595
1.92292	0.00507206	0	0.0146746	0
1.925	0.383472	0.474553	0.128939	0.555475
1.92708	0.475089	0.628628	0.170584	0.660751
1.92917	0.649183	0.890053	0.255674	0.879535
1.93125	0.822375	1.1481	0.311298	1.13288
1.93333	0.927084	1.38243	0.309442	1.26308
1.93542	1.00924	1.53227	0.337689	1.35956
1.9375	1.12501	1.6609	0.457173	1.47736
1.93958	1.25589	1.7644	0.6422	1.5854
1.94167	1.3965	1.84285	0.89567	1.67257
1.94375	1.53092	1.91824	1.1496	1.74836
1.94583	1.65133	1.9652	1.40232	1.80559
1.94792	1.76307	1.99897	1.63537	1.86812
1.95	1.83969	2.0113	1.77388	1.93979
1.95208	1.8943	2.01467	1.85387	2.01304
1.95417	1.94005	2.02896	1.91425	2.07264
1.95625	1.97137	2.03399	1.96361	2.11369
1.95833	2.00246	2.0347	2.01378	2.15773
1.96042	2.02245	2.03737	2.05548	2.17239
1.9625	2.03724	2.02253	2.10096	2.18079
1.96458	2.04941	2.01459	2.13889	2.18395
1.96667	2.05444	2.01122	2.16609	2.17436
1.96875	2.05525	1.98868	2.19034	2.16929
1.97083	2.06106	1.98695	2.21563	2.16252
1.97292	2.05104	1.96355	2.22172	2.14538
1.975	2.05515	1.97415	2.23448	2.13664
1.97708	2.04097	1.95766	2.22966	2.11386
1.97917	2.03195	1.96716	2.2151	2.0957
1.98125	2.02062	1.95719	2.20397	2.08166
1.98333	2.01669	1.96567	2.19446	2.07383
1.98542	1.99951	1.9586	2.16574	2.05888
1.9875	1.99242	1.9542	2.15211	2.05516
1.98958	1.98885	1.94824	2.1437	2.05781
1.99167	1.99264	1.94918	2.14846	2.06317
1.99375	1.99159	1.93756	2.14945	2.06779
1.99583	1.98694	1.93072	2.14852	2.06046
1.99792	1.98582	1.92413	2.14283	2.06813
2	1.98422	1.92782	2.14156	2.0621
2.00208	1.97784	1.91706	2.14608	2.04783
2.00417	1.97463	1.91714	2.14231	2.04236
2.00625	1.94785	1.89295	2.10664	2.01924
2.00833	1.95172	1.90473	2.11557	2.01287
2.01042	1.94823	1.9063	2.11859	1.99906
2.0125	1.95741	1.89539	2.11232	2.03898
2.01458	1.97319	1.88895	2.11818	2.08234
2.01667	1.97602	1.85416	2.13877	2.0952
2.01875	1.97706	1.7995	2.18373	2.09362
2.02083	1.97257	1.79416	2.20165	2.0674
2.02292	1.97207	1.86822	2.20339	2.01124
2.025	1.95932	1.87081	2.20055	1.97616
2.02708	1.95477	1.87324	2.19237	1.96968
2.02917	1.94717	1.81827	2.19724	1.9831
2.03125	1.97157	1.77406	2.21864	2.0626
2.03333	2.00751	1.85274	2.23146	2.0948
2.03542	2.01685	1.8752	2.23094	2.10552
2.0375	2.0012	1.86555	2.22781	2.07151
2.03958	1.95206	1.79777	2.19417	2.01462
2.04167	1.91196	1.78654	2.17265	1.93077
2.04375	1.9276	1.9045	2.16899	1.89355
2.04583	1.93099	1.91808	2.17607	1.88651
2.04792	1.97586	1.89923	2.18587	2.01671
2.05	2.01579	1.87513	2.23877	2.09497
2.05208	2.00831	1.82337	2.24956	2.10067
2.05417	2.00896	1.88133	2.24039	2.06977
2.05625	1.97752	1.88211	2.22119	1.99939
2.05833	1.92868	1.86021	2.19243	1.90568
2.06042	1.8611	1.77877	2.12584	1.8388
2.0625	1.82734	1.72883	2.09452	1.81021
2.06458	1.94961	1.83735	2.11459	2.05663
2.06667	2.00655	1.888	2.1774	2.11939
2.06875	2.01585	1.8829	2.19997	2.12722
2.07083	1.99117	1.83382	2.20466	2.08849
2.07292	1.94424	1.75898	2.19817	2.01665
2.075	1.90038	1.8178	2.17027	1.87816
2.07708	1.86064	1.8785	2.14834	1.74413
2.07917	1.84912	1.88494	2.13268	1.7223
2.08125	1.91916	1.84521	2.13425	1.94633
2.08333	1.9534	1.76393	2.14127	2.09418
2.08542	1.96738	1.77367	2.15612	2.11211
2.0875	2.00896	1.87136	2.17821	2.13737
2.08958	1.99969	1.87261	2.16789	2.12051
2.09167	1.9674	1.86209	2.14846	2.05606
2.09375	1.92854	1.83987	2.13454	1.97628
2.09583	1.88189	1.79982	2.10826	1.89942
2.09792	1.86397	1.8039	2.09794	1.85611
2.1	1.87997	1.83531	2.10554	1.87117
2.10208	1.91682	1.84018	2.12793	1.94943
2.10417	1.96289	1.83515	2.14666	2.06458
2.10625	1.97528	1.79377	2.15931	2.11674
2.10833	1.98159	1.77704	2.16023	2.14555
2.11042	1.98151	1.75702	2.16934	2.15091
2.1125	1.97022	1.77555	2.15931	2.11555
2.11458	1.96415	1.80516	2.17108	2.06571
2.11667	1.94751	1.82392	2.16418	2.01214
2.11875	1.93009	1.82754	2.15965	1.96483
2.12083	1.90769	1.78788	2.15177	1.93804
2.12292	1.87588	1.71281	2.14376	1.9103
2.125	1.87566	1.70676	2.15037	1.90754
2.12708	1.89761	1.76762	2.15136	1.92462
2.12917	1.90958	1.78788	2.14724	1.9478
2.13125	1.92063	1.77987	2.15519	1.97695
2.13333	1.91515	1.7172	2.15617	2.0056
2.13542	1.90387	1.65367	2.15693	2.01873
2.1375	1.88881	1.55818	2.1698	2.03232
2.13958	1.87129	1.48837	2.16969	2.03328
2.14167	1.87117	1.50085	2.17149	2.02212
2.14375	1.88482	1.56164	2.17972	2.0087
2.14583	1.90906	1.62831	2.19109	2.01789
2.14792	1.89843	1.60412	2.18222	2.01411
2.15	1.88057	1.55535	2.17172	2.00937
2.15208	1.86754	1.50172	2.1756	2.00734
2.15417	1.84655	1.41494	2.18576	2.00069
2.15625	1.8153	1.32793	2.17462	1.98597
2.15833	1.78973	1.24548	2.17143	1.97616
2.16042	1.76538	1.17676	2.15548	1.97267
2.1625	1.74753	1.12014	2.15722	1.96145
2.16458	1.72719	1.0629	2.14933	1.95316
2.16667	1.70824	1.01154	2.14817	1.93748
2.16875	1.6909	0.974315	2.14266	1.92107
2.17083	1.66965	0.920208	2.13274	1.90996
2.17292	1.65181	0.871284	2.13129	1.89649
2.175	1.62318	0.810659	2.1212	1.86919
2.17708	1.59838	0.746893	2.1158	1.85064
2.17917	1.58062	0.698833	2.11923	1.83192
2.18125	1.55285	0.621796	2.11053	1.81777
2.18333	1.52212	0.540125	2.10229	1.79792
2.18542	1.4982	0.474396	2.09574	1.78428
2.1875	1.47312	0.393825	2.10154	1.76595
2.18958	1.44303	0.331473	2.09318	1.73595
2.19167	1.42016	0.268963	2.10438	1.71018
2.19375	1.38283	0.198601	2.09434	1.66744
2.19583	1.3548	0.136563	2.10136	1.6274
2.19792	1.32256	0.0768018	2.10432	1.5775
2.2	1.2881	0.0428771	2.09052	1.52027
2.20208	1.2557	0.0354168	2.07619	1.45548
2.20417	1.23022	0.0341603	2.07828	1.39069
2.20625	1.18794	0.0325112	2.05885	1.29556
2.20833	1.16956	0.0354953	2.07857	1.22192
2.21042	1.14262	0.0388721	2.08512	1.13452
2.2125	0.999516	0	2.09748	0.738284
2.21458	0.966297	0	2.0882	0.650545
2.21667	0.938431	0.00298412	2.10223	0.549836
2.21875	0.894065	0.00918794	2.08559	0.435595
2.22083	0.839876	0.0105229	2.06476	0.302182
2.22292	0.785387	0.01335	2.03008	0.178693
2.225	0.721936	0.00596824	1.9871	0.0542449
2.22708	0.64768	0.00109941	1.82469	0.0281938
2.22917	0.586254	0	1.66037	0.0190026
2.23125	0.512899	0	1.46659	0.0068793
2.23333	0.480201	0	1.37929	0.00451101
2.23542	0.438603	0	1.2619	0.002763
2.2375	0.388223	0	1.11654	0.00191718
2.23958	0.32373	0	0.933082	0.000112775
2.24167	0.00208496	0	0.00603223	0
2.24375	0.00308734	0	0	0.0086837
2.24583	0.0139732	0	0	0.0393022
2.24792	0.0126902	0	0.0230849	0.00597709
2.25	0.00368877	0	0	0.0103753
2.25208	0.00182434	0	0.0052782	0
2.25417	0.00647539	0	0.0187347	0
2.25625	0.00940235	0	0.027203	0
2.25833	0.00134319	0	0.00388615	0
2.26042	0.0046711	0	0.0135145	0
2.2625	0.00459091	0	0.0132825	0
2.26458	0.00224534	0	0	0.00631542
2.26667	0.00160381	0	0	0.00451101
2.26875	0.00695654	0	0.0201268	0
2.27083	0.0025661	0	0	0.00721762
2.27292	0.00120286	0	0	0.00338326
2.275	0.00186443	0	0	0.00524405
2.27708	0.00246586	0	0	0.00693568
2.27917	0.00252601	0	0	0.00710485
2.28125	0.00150357	0	0.00435017	0
2.28333	0.00567349	0	0	0.0159577
2.28542	0.00266634	0	0.00771429	0
2.2875	0.00374891	0	0.0108464	0
2.28958	0.00224534	0	0.00649625	0
2.29167	0.0042902	0	0.0124125	0
2.29375	0.00609449	0	0.0176327	0
2.29583	0.00368877	0	0	0.0103753
2.29792	0.00182434	0	0.0052782	0
2.3	0.00433029	0	0.0125285	0
2.30208	0.0017241	0	0	0.00484934
2.30417	0.00200477	0	0	0.00563877
2.30625	0.00192457	0	0.00556821	0
2.30833	0.0021451	0	0.00620624	0
2.31042	0.00218519	0	0.00632224	0
2.3125	0.00372886	0	0.0107884	0
2.31458	0.00278662	0	0	0.00783789
2.31667	0.00206491	0	0	0.00580793
2.31875	0.00192457	0	0	0.00541322
2.32083	0.00250596	0	0	0.00704846
2.32292	0.0029871	0	0	0.00840176
2.325	0.00254605	0	0	0.00716123
2.32708	0.00232553	0	0.00672826	0
2.32917	0.00182434	0	0.0052782	0
2.33125	0.00304724	0	0.00881634	0
2.33333	0.00322767	0	0	0.00907841
2.33542	0.00320762	0	0	0.00902203
2.3375	0.00202481	0	0	0.00569516
2.33958	0.00880092	0	0.025463	0
2.34167	0.00202481	0	0	0.00569516
2.34375	0.0029871	0	0	0.00840176
2.34583	0.00226538	0	0.00655425	0
2.34792	0.002947	0	0	0.00828899
2.35	0.00188448	0	0.00545221	0
2.35208	0.00447063	0	0	0.0125744
2.35417	0.00807921	0	0	0.0227242
2.35625	0.00296705	0	0.00858433	0
2.35833	0.00178424	0	0	0.0050185
2.36042	0.00160381	0	0	0.00451101
2.3625	0.00535272	0	0	0.0150555
2.36458	0.00200477	0	0	0.00563877
2.36667	0.00435034	0	0.0125865	0
2.36875	0.00571358	0	0.0165306	0
2.37083	0.0017241	0	0.00498819	0
2.37292	0.00360858	0	0.0104404	0
2.375	0.00402958	0	0.0116584	0
2.37708	0.00230548	0	0	0.00648458
2.37917	0.0030272	0	0	0.00851454
2.38125	0.00308734	0	0.00893234	0
2.38333	0.00332791	0	0	0.00936035
2.38542	0.00234558	0	0.00678626	0
2.3875	0.00198472	0	0	0.00558238
2.38958	0.0013031	0	0	0.0036652
2.39167	0.00202481	0	0	0.00569516
2.39375	0.00170405	0	0	0.00479295
2.39583	0.00306729	0	0	0.00862731
2.39792	0.00515225	0	0.0149066	0
2.4	0.00266634	0	0.00771429	0
2.40208	0.00200477	0	0.00580022	0
2.40417	0.0029871	0	0	0.00840176
2.40625	0.00286681	0	0	0.00806344
2.40833	0.00352839	0.00887383	0	0
2.41042	0.00124296	0	0	0.00349604
2.4125	0.00240572	0	0.00696027	0
2.41458	0.00577373	0	0	0.0162396
2.41667	0.00312743	0	0	0.00879648
2.41875	0.00140334	0	0	0.00394714
2.42083	0.00180429	0	0	0.00507489
2.42292	0.00190453	0	0	0.00535683
2.425	0.00316753	0	0.00916435	0
2.42708	0.00306729	0	0	0.00862731
2.42917	0.00218519	0	0.00632224	0
2.43125	0.00350834	0	0	0.00986784
2.43333	0.00180429	0	0.0052202	0
2.43542	0.00222529	0	0	0.00625903
2.4375	0.00487158	0	0.0140945	0
2.43958	0.00402958	0	0.0116584	0
2.44167	0.00350834	0	0.0101504	0
2.44375	0.0076582	0	0.0221568	0
2.44583	0.00206491	0	0	0.00580793
2.44792	0.00206491	0	0	0.00580793
2.45	0.00272648	0	0.0078883	0
2.45208	0.00184438	0	0	0.00518767
2.45417	0.00230548	0	0.00667025	0
2.45625	0.00218519	0	0	0.00614626
2.45833	0.00360858	0	0	0.0101498
2.46042	0.00282672	0	0	0.00795066
2.4625	0.00136324	0	0	0.00383436
2.46458	0.00318758	0	0	0.00896564
2.46667	0.00116276	0	0	0.00327049
2.46875	0.00451072	0	0.0130505	0
2.47083	0.00545296	0	0	0.0153374
2.47292	0.00457087	0	0	0.0128564
2.475	0.0025661	0	0	0.00721762
2.47708	0.00220524	0	0	0.00620264
2.47917	0.0137928	0	0.0399055	0
2.48125	0.00296705	0	0	0.00834538
2.48333	0.00212505	0	0	0.00597709
2.48542	0.00192457	0	0	0.00541322
2.4875	0.00202481	0	0	0.00569516
2.48958	0.00202481	0	0	0.00569516
2.49167	0.00202481	0	0	0.00569516
2.49375	0.00202481	0	0	0.00569516
2.49583	0.00202481	0	0	0.00569516
2.49792	0.00202481	0	0	0.00569516
2.5	0.00202481	0	0	0.00569516
2.50208	0.00202481	0	0	0.00569516
2.40625	0.00286681	0	0	0.00806344
2.40833	0.00352839	0.00887383	0	0
2.41042	0.00124296	0	0	0.00349604
2.4125	0.00240572	0	0.00696027	0
2.41458	0.00577373	0	0	0.0162396
2.41667	0.00312743	0	0	0.00879648
2.41875	0.00140334	0	0	0.00394714
2.42083	0.00180429	0	0	0.00507489
2.42292	0.00190453	0	0	0.00535683
2.425	0.00316753	0	0.00916435	0
2.42708	0.00306729	0	0	0.00862731
2.42917	0.00218519	0	0.00632224	0
2.43125	0.00350834	0	0	0.00986784
2.43333	0.00180429	0	0.0052202	0
2.43542	0.00222529	0	0	0.00625903
2.4375	0.00487158	0	0.0140945	0
2.43958	0.00402958	0	0.0116584	0
2.44167	0.00350834	0	0.0101504	0
2.44375	0.0076582	0	0.0221568	0
2.44583	0.00206491	0	0	0.00580793
2.44792	0.00206491	0	0	0.00580793
2.45	0.00272648	0	0.0078883	0
2.45208	0.00184438	0	0	0.00518767
2.45417	0.00230548	0	0.00667025	0
2.45625	0.00218519	0	0	0.00614626
2.45833	0.00360858	0	0	0.0101498
2.46042	0.00282672	0	0	0.00795066
2.4625	0.00136324	0	0	0.00383436
2.46458	0.00318758	0	0	0.00896564
2.46667	0.00116276	0	0	0.00327049
2.46875	0.00451072	0	0.0130505	0
2.47083	0.00545296	0	0	0.0153374
2.47292	0.00457087	0	0	0.0128564
2.475	0.0025661	0	0	0.00721762
2.47708	0.00220524	0	0	0.00620264
2.47917	0.0137928	0	0.0399055	0
2.48125	0.00296705	0	0	0.00834538
2.48333	0.00212505	0	0	0.00597709
2.48542	0.00192457	0	0	0.00541322
2.4875	0.00202481	0	0	0.00569516
2.48958	0.00202481	0	0	0.00569516
2.49167	0.00202481	0	0	0.00569516
2.49375	0.00202481	0	0	0.00569516
2.49583	0.00202481	0	0	0.00569516
2.49792	0.00202481	0	0	0.00569516
2.5	0.00202481	0	0	0.00569516
2.50208	0.00202481	0	0	0.00569516

## Sheet: Figure 2b
PCL Sinus	Anterior	Left	Right
1.63	5.994	4.694	5.914
1.55	7.614	4.926	4.378
1.74	5.88	8.056	4.494
1.75	5.824	6.852	5.438
2.26

## Sheet: Figure 2c
PCL Leaflet	Anterior	Left	Right
17.4	15.2	17.62	15.81
17.4	13.9	17.52	12.5
17.4	13.38	14	8.38
	11.89	11.83	18.34

## Sheet: Leaflet Thickness
Pre-implant	Post-Implant
0.6	2.54
0.65	2.92
0.6	3.23
0.62	1.35
0.63	0.87
0.61	0.642
0.6	1.61
0.6	2.98
0.625	2.57
0.63	2.64
	2.54
	2.92
	3.23
	1.35
	0.87
	1.59
	2.87
	2.56
	1.32
	1.32
	0.888
	1.2
	0.847
	1.19
	1.25
	0.859
	1.21
	1.29
	1.11
	1.07
	1.11
	0.484
	1.2
	0.847
	1.19
	1.25
	0.859
	1.03
	0.987
	0.89
	0.799
	0.9
	0.874
	1.1
	1.67
	2.72
	2.69
	2.69
	0.599
	0.8
	1.06
	2.33
	2.65
	1.1
	1.67
	2.72
	2.69
	2.69
	2.58
	2.51
	1.09
	1.12
	1.45
	1.07

## Sheet: Figure 6o
MRI measured Flow Rate
Time (s)	Flow Rate (ml/s)	Mass Flow Rate (kg/s)
	Abs	Abs
0	7	0.0074
0.02	25.6	0.0271
0.041	44.2	0.0469
0.061	51.9	0.055
0.081	53.4	0.0566
0.102	52	0.0551
0.122	49.9	0.0528
0.142	49.9	0.0528
0.163	49.5	0.0525
0.183	45.9	0.0487
0.204	38.5	0.0408
0.224	32.1	0.0341
0.244	25.3	0.0268
0.265	19.5	0.0207
0.285	15.7	0.0166
0.305	9.7	0.0103
0.326	0.7	0.0008
0.346	-10.2	-0.0108
0.366	-17.9	-0.019
0.387	-14.4	-0.0153
0.407	-6.4	-0.0067
0.427	-3.1	-0.0033
0.448	-2.3	-0.0025
0.468	-2.3	-0.0024
0.489	-2.1	-0.0023
0.509	-2.2	-0.0023
0.529	-2.4	-0.0025
0.55	-0.9	-0.0009
0.57	1.4	0.0015
0.59	4.1	0.0043
0.611	6	0.0064
0.631	6	0.0064
0.651	4.1	0.0043
0.672	0.5	0.0005
0.692	-0.9	-0.001
0.712	-1.9	-0.002
0.733	-2.4	-0.0025
0.753	-1.8	-0.0019
0.774	-2.3	-0.0024
0.794	-1.9	-0.002

## Sheet: Figure 6r
Original nanofiber (g/mol)	6 Months leaflets nanofiber (g/mol)	6 months sinus nanofiber (g/mol)	Original knitted support (g/mol)	6 Months knitted support (g/mol)
119200	98495.2	100092	80745.8	66064.9
116818	103230	95356.4	79770.3	60220.7
119105	97477	112271	81145.7	64181.8
